# Supplementary material for: Genotype–phenotype analysis of hearing function in patients with DFNB1A caused by the c.-23+1G>A splice site variant of the GJB2 gene (Cx26)
Source: PLoS One. 2024 Oct 22;19(10):e0309439. doi: 10.1371/journal.pone.0309439 (PMC11495561; doi:10.1371/journal.pone.0309439)
Supplement: S1 Fig — (XLSX) [file pone.0309439.s001.xlsx]

## Sheet: c.-23+1G>A-c.-23+1G>A
Clinical and audiometric data
#	GJB2-genotypes	Family history	Debut of HL	Degree of HL right ear / left ear (the diagnosis is made by the better hearing ear)	Type of HL right ear / left ear (the diagnosis is made by the better hearing ear)	Symmetry of HL
1	c.[-23+1G>A];[-23+1G>A]	negative	0-12 month	Deafness / Deafness	sensorineural / sensorineural	symmetrical
2	c.[-23+1G>A];[-23+1G>A]	negative	0-12 month	Deafness / Deafness	sensorineural / sensorineural	symmetrical
3	c.[-23+1G>A];[-23+1G>A]	negative	0-12 month	Deafness / Deafness	sensorineural / sensorineural	symmetrical
4	c.[-23+1G>A];[-23+1G>A]	pozitive	0-12 month	Deafness / Deafness	sensorineural / sensorineural	symmetrical
5	c.[-23+1G>A];[-23+1G>A]	unknown	1-3 years	Deafness / Deafness	sensorineural / sensorineural	symmetrical
6	c.[-23+1G>A];[-23+1G>A]	pozitive	over 4 years old	Deafness / Deafness	sensorineural / sensorineural	symmetrical
7	c.[-23+1G>A];[-23+1G>A]	pozitive	unknown	II / II	sensorineural / sensorineural	symmetrical
8	c.[-23+1G>A];[-23+1G>A]	negative	0-12 month	IV / IV	sensorineural / sensorineural	symmetrical
9	c.[-23+1G>A];[-23+1G>A]	pozitive	0-12 month	Deafness / Deafness	sensorineural / sensorineural	symmetrical
10	c.[-23+1G>A];[-23+1G>A]	pozitive	0-12 month	III / III	sensorineural / sensorineural	symmetrical
11	c.[-23+1G>A];[-23+1G>A]	pozitive	0-12 month	II / II	sensorineural / sensorineural	symmetrical
12	c.[-23+1G>A];[-23+1G>A]	negative	0-12 month	III / III	sensorineural / sensorineural	symmetrical
13	c.[-23+1G>A];[-23+1G>A]	pozitive	0-12 month	IV / III	sensorineural / sensorineural	symmetrical
14	c.[-23+1G>A];[-23+1G>A]	pozitive	0-12 month	III / III	sensorineural / sensorineural	symmetrical
15	c.[-23+1G>A];[-23+1G>A]	negative	over 4 years old	IV / Deafness	sensorineural / mixed	asymmetrical
16	c.[-23+1G>A];[-23+1G>A]	negative	0-12 month	III / II	sensorineural / sensorineural	asymmetrical
17	c.[-23+1G>A];[-23+1G>A]	negative	unknown	II / Deafness	sensorineural / sensorineural	asymmetrical
18	c.[-23+1G>A];[-23+1G>A]	negative	0-12 month	IV / IV	sensorineural / sensorineural	symmetrical
19	c.[-23+1G>A];[-23+1G>A]	negative	0-12 month	Deafness / IV	sensorineural / sensorineural	asymmetrical
20	c.[-23+1G>A];[-23+1G>A]	unknown	0-12 month	Deafness / IV	sensorineural / sensorineural	asymmetrical
21	c.[-23+1G>A];[-23+1G>A]	pozitive	0-12 month	IV / IV	sensorineural / sensorineural	symmetrical
22	c.[-23+1G>A];[-23+1G>A]	unknown	unknown	II / II	sensorineural / sensorineural	symmetrical
23	c.[-23+1G>A];[-23+1G>A]	negative	0-12 month	IV / III	sensorineural / sensorineural	symmetrical
24	c.[-23+1G>A];[-23+1G>A]	negative	0-12 month	III / III	sensorineural / sensorineural	symmetrical
25	c.[-23+1G>A];[-23+1G>A]	pozitive	0-12 month	III / III	sensorineural / sensorineural	symmetrical
26	c.[-23+1G>A];[-23+1G>A]	pozitive	unknown	II / I	sensorineural / sensorineural	symmetrical
27	c.[-23+1G>A];[-23+1G>A]	negative	unknown	IV / IV	sensorineural / sensorineural	symmetrical
28	c.[-23+1G>A];[-23+1G>A]	pozitive	unknown	III / III	sensorineural / sensorineural	symmetrical
29	c.[-23+1G>A];[-23+1G>A]	pozitive	unknown	III / II	sensorineural / sensorineural	asymmetrical
30	c.[-23+1G>A];[-23+1G>A]	unknown	unknown	III / III	sensorineural / sensorineural	symmetrical
31	c.[-23+1G>A];[-23+1G>A]	negative	unknown	Deafness / Deafness	sensorineural / sensorineural	symmetrical
32	c.[-23+1G>A];[-23+1G>A]	pozitive	unknown	II / II	sensorineural / sensorineural	symmetrical
33	c.[-23+1G>A];[-23+1G>A]	negative	unknown	IV / III	sensorineural / sensorineural	symmetrical
34	c.[-23+1G>A];[-23+1G>A]	negative	unknown	III / Deafness	sensorineural / sensorineural	asymmetrical
35	c.[-23+1G>A];[-23+1G>A]	pozitive	unknown	III / III	sensorineural / sensorineural	symmetrical
36	c.[-23+1G>A];[-23+1G>A]	negative	unknown	Deafness / IV	sensorineural / sensorineural	asymmetrical
37	c.[-23+1G>A];[-23+1G>A]	pozitive	unknown	Deafness / Deafness	sensorineural / sensorineural	symmetrical
38	c.[-23+1G>A];[-23+1G>A]	pozitive	unknown	Deafness / Deafness	sensorineural / sensorineural	symmetrical
39	c.[-23+1G>A];[-23+1G>A]	unknown	0-12 month	Deafness / Deafness	sensorineural / sensorineural	asymmetrical
40	c.[-23+1G>A];[-23+1G>A]	negative	0-12 month	III / IV	sensorineural / sensorineural	asymmetrical
41	c.[-23+1G>A];[-23+1G>A]	pozitive	0-12 month	Deafness / Deafness	sensorineural / sensorineural	symmetrical
42	c.[-23+1G>A];[-23+1G>A]	pozitive	0-12 month	Deafness / Deafness	sensorineural / sensorineural	symmetrical
43	c.[-23+1G>A];[-23+1G>A]	pozitive	0-12 month	IV / IV	sensorineural / sensorineural	symmetrical
44	c.[-23+1G>A];[-23+1G>A]	pozitive	unknown	IV / IV	sensorineural / sensorineural	symmetrical
45	c.[-23+1G>A];[-23+1G>A]	negative	0-12 month	Deafness / Deafness	sensorineural / sensorineural	symmetrical
46	c.[-23+1G>A];[-23+1G>A]	pozitive	unknown	IV / IV	sensorineural / sensorineural	symmetrical
47	c.[-23+1G>A];[-23+1G>A]	negative	over 4 years old	Deafness / Deafness	sensorineural / sensorineural	symmetrical
48	c.[-23+1G>A];[-23+1G>A]	negative	0-12 month	Deafness / Deafness	sensorineural / sensorineural	symmetrical
49	c.[-23+1G>A];[-23+1G>A]	negative	0-12 month	Deafness / Deafness	sensorineural / sensorineural	symmetrical
50	c.[-23+1G>A];[-23+1G>A]	pozitive	0-12 month	Deafness / Deafness	sensorineural / sensorineural	symmetrical
51	c.[-23+1G>A];[-23+1G>A]	pozitive	0-12 month	Deafness / Deafness	sensorineural / sensorineural	symmetrical
52	c.[-23+1G>A];[-23+1G>A]	negative	0-12 month	Deafness / Deafness	sensorineural / sensorineural	symmetrical
53	c.[-23+1G>A];[-23+1G>A]	negative	0-12 month	Deafness / Deafness	sensorineural / sensorineural	symmetrical
54	c.[-23+1G>A];[-23+1G>A]	negative	0-12 month	Deafness / Deafness	sensorineural / sensorineural	symmetrical
55	c.[-23+1G>A];[-23+1G>A]	pozitive	over 4 years old	Deafness / Deafness	sensorineural / sensorineural	symmetrical
56	c.[-23+1G>A];[-23+1G>A]	pozitive	0-12 month	Deafness / Deafness	sensorineural / sensorineural	symmetrical
57	c.[-23+1G>A];[-23+1G>A]	pozitive	0-12 month	Deafness / Deafness	sensorineural / sensorineural	symmetrical
58	c.[-23+1G>A];[-23+1G>A]	pozitive	0-12 month	Deafness / Deafness	sensorineural / sensorineural	symmetrical
59	c.[-23+1G>A];[-23+1G>A]	pozitive	0-12 month	III / IV	sensorineural / sensorineural	symmetrical
60	c.[-23+1G>A];[-23+1G>A]	pozitive	1-3 years	III / II	sensorineural / sensorineural	symmetrical
61	c.[-23+1G>A];[-23+1G>A]	negative	over 4 years old	III / II	sensorineural / sensorineural	symmetrical
62	c.[-23+1G>A];[-23+1G>A]	negative	0-12 month	IV / III	sensorineural / sensorineural	asymmetrical
63	c.[-23+1G>A];[-23+1G>A]	negative	0-12 month	Deafness / Deafness	sensorineural / sensorineural	symmetrical
64	c.[-23+1G>A];[-23+1G>A]	negative	0-12 month	III / III	sensorineural / sensorineural	symmetrical
65	c.[-23+1G>A];[-23+1G>A]	unknown	1-3 years	Deafness / Deafness	sensorineural / sensorineural	symmetrical
66	c.[-23+1G>A];[-23+1G>A]	unknown	0-12 month	III / II	sensorineural / sensorineural	symmetrical
67	c.[-23+1G>A];[-23+1G>A]	pozitive	unknown	Deafness / Deafness	sensorineural / sensorineural	symmetrical
68	c.[-23+1G>A];[-23+1G>A]	negative	0-12 month	Deafness / Deafness	sensorineural / sensorineural	symmetrical
69	c.[-23+1G>A];[-23+1G>A]	negative	0-12 month	III / III	sensorineural / sensorineural	symmetrical
70	c.[-23+1G>A];[-23+1G>A]	pozitive	0-12 month	Deafness / Deafness	sensorineural / sensorineural	symmetrical
71	c.[-23+1G>A];[-23+1G>A]	pozitive	unknown	Deafness / Deafness	sensorineural / sensorineural	symmetrical
72	c.[-23+1G>A];[-23+1G>A]	pozitive	unknown	Deafness / Deafness	sensorineural / sensorineural	symmetrical
73	c.[-23+1G>A];[-23+1G>A]	unknown	unknown	Deafness / Deafness	sensorineural / sensorineural	symmetrical
74	c.[-23+1G>A];[-23+1G>A]	pozitive	unknown	I / II	sensorineural / sensorineural	symmetrical
75	c.[-23+1G>A];[-23+1G>A]	negative	0-12 month	IV / IV	sensorineural / sensorineural	symmetrical
76	c.[-23+1G>A];[-23+1G>A]	pozitive	unknown	IV / IV	sensorineural / sensorineural	symmetrical
77	c.[-23+1G>A];[-23+1G>A]	unknown	unknown	Deafness / Deafness	sensorineural / sensorineural	symmetrical
78	c.[-23+1G>A];[-23+1G>A]	pozitive	unknown	II / II	sensorineural / sensorineural	symmetrical
79	c.[-23+1G>A];[-23+1G>A]	negative	unknown	Deafness / Deafness	sensorineural / sensorineural	symmetrical
80	c.[-23+1G>A];[-23+1G>A]	unknown	over 4 years old	IV / III	sensorineural / sensorineural	symmetrical
81	c.[-23+1G>A];[-23+1G>A]	unknown	0-12 month	IV / III	sensorineural / sensorineural	symmetrical
82	c.[-23+1G>A];[-23+1G>A]	negative	unknown	Deafness / II	sensorineural / sensorineural	asymmetrical
83	c.[-23+1G>A];[-23+1G>A]	pozitive	unknown	Deafness / Deafness	sensorineural / sensorineural	symmetrical
84	c.[-23+1G>A];[-23+1G>A]	pozitive	unknown	Deafness / Deafness	sensorineural / sensorineural	symmetrical
85	c.[-23+1G>A];[-23+1G>A]	pozitive	unknown	II / II	sensorineural / mixed	symmetrical
86	c.[-23+1G>A];[-23+1G>A]	pozitive	unknown	Deafness / Deafness	sensorineural / sensorineural	symmetrical
87	c.[-23+1G>A];[-23+1G>A]	negative	0-12 month	III / IV	sensorineural / sensorineural	asymmetrical
88	c.[-23+1G>A];[-23+1G>A]	negative	unknown	IV / IV	sensorineural / sensorineural	symmetrical
89	c.[-23+1G>A];[-23+1G>A]	pozitive	0-12 month	Deafness / Deafness	sensorineural / sensorineural	symmetrical
90	c.[-23+1G>A];[-23+1G>A]	pozitive	unknown	IV / IV	mixed / mixed	symmetrical
91	c.[-23+1G>A];[-23+1G>A]	negative	unknown	III / III	sensorineural / sensorineural	symmetrical
92	c.[-23+1G>A];[-23+1G>A]	negative	0-12 month	Deafness / Deafness	sensorineural / sensorineural	symmetrical
93	c.[-23+1G>A];[-23+1G>A]	pozitive	unknown	I / II	sensorineural / sensorineural	symmetrical
94	c.[-23+1G>A];[-23+1G>A]	pozitive	unknown	Deafness / Deafness	sensorineural / sensorineural	symmetrical
95	c.[-23+1G>A];[-23+1G>A]	pozitive	unknown	Deafness / Deafness	sensorineural / sensorineural	symmetrical
96	c.[-23+1G>A];[-23+1G>A]	pozitive	unknown	IV / IV	sensorineural / sensorineural	symmetrical
97	c.[-23+1G>A];[-23+1G>A]	negative	1-3 years	Deafness / Deafness	sensorineural / sensorineural	symmetrical
98	c.[-23+1G>A];[-23+1G>A]	pozitive	0-12 month	IV / III	sensorineural / sensorineural	symmetrical
99	c.[-23+1G>A];[-23+1G>A]	negative	0-12 month	Deafness / Deafness	sensorineural / sensorineural	symmetrical
100	c.[-23+1G>A];[-23+1G>A]	pozitive	unknown	Deafness / Deafness	sensorineural / sensorineural	symmetrical
101	c.[-23+1G>A];[-23+1G>A]	pozitive	1-3 years	III / IV	sensorineural / sensorineural	symmetrical
102	c.[-23+1G>A];[-23+1G>A]	pozitive	0-12 month	Deafness / Deafness	sensorineural / sensorineural	asymmetrical
103	c.[-23+1G>A];[-23+1G>A]	negative	0-12 month	Deafness / Deafness	sensorineural / sensorineural	symmetrical
104	c.[-23+1G>A];[-23+1G>A]	pozitive	0-12 month	IV / IV	sensorineural / sensorineural	symmetrical
105	c.[-23+1G>A];[-23+1G>A]	pozitive	0-12 month	III / Deafness	sensorineural / sensorineural	asymmetrical
106	c.[-23+1G>A];[-23+1G>A]	pozitive	0-12 month	III / Deafness	sensorineural / sensorineural	asymmetrical
107	c.[-23+1G>A];[-23+1G>A]	negative	0-12 month	III / III	sensorineural / sensorineural	symmetrical
108	c.[-23+1G>A];[-23+1G>A]	pozitive	0-12 month	Deafness / Deafness	sensorineural / sensorineural	symmetrical
109	c.[-23+1G>A];[-23+1G>A]	pozitive	over 4 years old	IV / Deafness	sensorineural / sensorineural	asymmetrical
110	c.[-23+1G>A];[-23+1G>A]	negative	0-12 month	Deafness / III	sensorineural / sensorineural	asymmetrical
111	c.[-23+1G>A];[-23+1G>A]	negative	0-12 month	Deafness / Deafness	sensorineural / sensorineural	symmetrical
112	c.[-23+1G>A];[-23+1G>A]	pozitive	0-12 month	IV / Deafness	sensorineural / sensorineural	asymmetrical
113	c.[-23+1G>A];[-23+1G>A]	pozitive	0-12 month	Deafness / Deafness	sensorineural / sensorineural	symmetrical
114	c.[-23+1G>A];[-23+1G>A]	pozitive	0-12 month	Deafness / Deafness	sensorineural / sensorineural	symmetrical
115	c.[-23+1G>A];[-23+1G>A]	pozitive	0-12 month	IV / IV	sensorineural / sensorineural	symmetrical
116	c.[-23+1G>A];[-23+1G>A]	pozitive	0-12 month	II / III	sensorineural / sensorineural	symmetrical
117	c.[-23+1G>A];[-23+1G>A]	negative	over 4 years old	Deafness / Deafness	sensorineural / sensorineural	asymmetrical
118	c.[-23+1G>A];[-23+1G>A]	negative	0-12 month	III / III	sensorineural / sensorineural	symmetrical
119	c.[-23+1G>A];[-23+1G>A]	pozitive	0-12 month	IV / IV	sensorineural / sensorineural	symmetrical
120	c.[-23+1G>A];[-23+1G>A]	pozitive	0-12 month	IV / IV	sensorineural / sensorineural	symmetrical
121	c.[-23+1G>A];[-23+1G>A]	pozitive	0-12 month	Deafness / IV	sensorineural / sensorineural	asymmetrical
122	c.[-23+1G>A];[-23+1G>A]	negative	0-12 month	Deafness / Deafness	sensorineural / sensorineural	symmetrical
123	c.[-23+1G>A];[-23+1G>A]	negative	1-3 years	IV / IV	sensorineural / sensorineural	symmetrical
124	c.[-23+1G>A];[-23+1G>A]	pozitive	0-12 month	Deafness / Deafness	sensorineural / sensorineural	symmetrical
125	c.[-23+1G>A];[-23+1G>A]	pozitive	0-12 month	Deafness / Deafness	sensorineural / sensorineural	symmetrical
126	c.[-23+1G>A];[-23+1G>A]	pozitive	0-12 month	Deafness / Deafness	sensorineural / sensorineural	asymmetrical
127	c.[-23+1G>A];[-23+1G>A]	negative	0-12 month	Deafness / IV	sensorineural / sensorineural	symmetrical
128	c.[-23+1G>A];[-23+1G>A]	pozitive	0-12 month	Deafness / IV	sensorineural / sensorineural	asymmetrical
129	c.[-23+1G>A];[-23+1G>A]	pozitive	1-3 years	IV / IV	sensorineural / sensorineural	symmetrical
130	c.[-23+1G>A];[-23+1G>A]	pozitive	over 4 years old	IV / IV	sensorineural / sensorineural	symmetrical
131	c.[-23+1G>A];[-23+1G>A]	negative	0-12 month	III / III	sensorineural / sensorineural	symmetrical
132	c.[-23+1G>A];[-23+1G>A]	pozitive	0-12 month	IV / III	sensorineural / sensorineural	symmetrical
133	c.[-23+1G>A];[-23+1G>A]	negative	over 4 years old	Deafness / Deafness	sensorineural / sensorineural	symmetrical
134	c.[-23+1G>A];[-23+1G>A]	negative	0-12 month	IV / IV	sensorineural / sensorineural	symmetrical

## Sheet: c.-23+1G>A-c.35delG
Clinical and audiometric data
#	GJB2-genotypes	Family history	Debut of HL	Degree of HL right ear / left ear (the diagnosis is made by the better hearing ear)	Type of HL right ear / left ear (the diagnosis is made by the better hearing ear)	Symmetry of HL
1	c.[-23+1G>A];[35delG]	negative	0-12 month	IV / III	sensorineural / sensorineural	symmetrical
2	c.[-23+1G>A];[35delG]	negative	1-3 years	IV / IV	sensorineural / sensorineural	symmetrical
3	c.[-23+1G>A];[35delG]	pozitive	0-12 month	IV / III	sensorineural / sensorineural	asymmetrical
4	c.[-23+1G>A];[35delG]	negative	0-12 month	IV / II	mixed / mixed	asymmetrical
5	c.[-23+1G>A];[35delG]	pozitive	1-3 years	IV / Deafness	sensorineural / sensorineural	asymmetrical
6	c.[-23+1G>A];[35delG]	pozitive	1-3 years	Deafness / Deafness	sensorineural / sensorineural	symmetrical
7	c.[-23+1G>A];[35delG]	pozitive	1-3 years	Deafness / Deafness	sensorineural / sensorineural	symmetrical
8	c.[-23+1G>A];[35delG]	pozitive	unknown	Deafness / Deafness	sensorineural / sensorineural	symmetrical
9	c.[-23+1G>A];[35delG]	pozitive	unknown	Deafness / Deafness	sensorineural / sensorineural	symmetrical
10	c.[-23+1G>A];[35delG]	pozitive	unknown	IV / IV	sensorineural / sensorineural	symmetrical
11	c.[-23+1G>A];[35delG]	negative	unknown	IV / Deafness	sensorineural / sensorineural	asymmetrical
12	c.[-23+1G>A];[35delG]	negative	unknown	III / IV	sensorineural / sensorineural	asymmetrical
13	c.[-23+1G>A];[35delG]	pozitive	unknown	IV / Deafness	sensorineural / sensorineural	symmetrical
14	c.[-23+1G>A];[35delG]	pozitive	unknown	IV / IV	sensorineural / sensorineural	symmetrical

## Sheet: c.35delG-c.35delG
Clinical and audiological data
#	GJB2-genotype	Family history	Debut of HL	Degree of HL right ear / left ear (the diagnosis is made by the better hearing ear)	Type of HL right ear / left ear (the diagnosis is made by the better hearing ear)	Symmetry of HL
1	c.[35delG];[35delG]	pozitive	0-12 month	IV / IV	sensorineural / sensorineural	symmetrical
2	c.[35delG];[35delG]	negative	1-3 years	Deafness / Deafness	sensorineural / sensorineural	symmetrical
3	c.[35delG];[35delG]	pozitive	0-12 month	Deafness / Deafness	sensorineural / sensorineural	symmetrical
4	c.[35delG];[35delG]	negative	0-12 month	Deafness / Deafness	sensorineural / sensorineural	symmetrical
5	c.[35delG];[35delG]	pozitive	0-12 month	IV / IV	sensorineural / sensorineural	symmetrical
6	c.[35delG];[35delG]	pozitive	0-12 month	Deafness / Deafness	sensorineural / sensorineural	symmetrical
7	c.[35delG];[35delG]	negative	0-12 month	Deafness / IV	sensorineural / sensorineural	symmetrical
8	c.[35delG];[35delG]	negative	unknown	Deafness / Deafness	sensorineural / sensorineural	symmetrical
9	c.[35delG];[35delG]	pozitive	0-12 month	Deafness / Deafness	sensorineural / sensorineural	symmetrical
10	c.[35delG];[35delG]	pozitive	unknown	IV / III	sensorineural / sensorineural	symmetrical
11	c.[35delG];[35delG]	negative	0-12 month	Deafness / Deafness	sensorineural / sensorineural	symmetrical

## Sheet: c.-23+1G>A-c.109G>A
Clinical and audiological data
#	GJB2-genotype	Family history	Debut of HL	Degree of HL right ear / left ear (the diagnosis is made by the better hearing ear)	Type of HL right ear / left ear (the diagnosis is made by the better hearing ear)	Symmetry of HL
1	c.[-23+1G>A];[109G>A]	pozitive	0-12 month	slight / slight	mixed / mixed	symmetrical
2	c.[-23+1G>A];[109G>A]	pozitive	1-3 years	I / I	mixed / mixed	symmetrical

## Sheet: c.109G>A-c.109G>A
Clinical and audiological data
#	GJB2-genotype	Family history	Debut of HL	Degree of HL right ear / left ear (the diagnosis is made by the better hearing ear)	Type of HL right ear / left ear (the diagnosis is made by the better hearing ear)	Symmetry of HL
1	c.[109G>A];[109G>A]	unknown	after 4 years	III / III	sensorineural / sensorineural	symmetrical
2	c.[109G>A];[109G>A]	unknown	unknown	III / III	sensorineural / sensorineural	symmetrical

## Sheet: c.-23+1G>A-c.313_326del14
Clinical and audiological data
#	GJB2-genotype	Family history	Debut of HL	Degree of HL right ear / left ear (the diagnosis is made by the better hearing ear)	Type of HL right ear / left ear (the diagnosis is made by the better hearing ear)	Symmetry of HL
1	c.[-23+1G>A];[313_326del14]	pozitive	unknown	Deafness / Deafness	sensorineural / sensorineural	symmetrical

## Sheet: c.-23+1G>A-c.333_334delAA
Clinical and audiological data
#	GJB2-genotype	Family history	Debut of HL	Degree of HL right ear / left ear (the diagnosis is made by the better hearing ear)	Type of HL right ear / left ear (the diagnosis is made by the better hearing ear)	Symmetry of HL
1	c.[-23+1G>A];[333_334delAA]	pozitive	unknown	Deafness / IV	sensorineural / sensorineural	asymmetrical

## Sheet: c.-23+1G>A-c.167delT
Clinical and audiological data
#	GJB2-genotype	Family history	Debut of HL	Degree of HL right ear / left ear (the diagnosis is made by the better hearing ear)	Type of HL right ear / left ear (the diagnosis is made by the better hearing ear)	Symmetry of HL
1	c.[-23+1G>A];[167delT]	pozitive	0-12 month	Deafness / Deafness	sensorineural / sensorineural	symmetrical

## Sheet: c.35delG-c.313_326del14
Clinical and audiological data
#	GJB2-genotype	Family history	Debut of HL	Degree of HL right ear / left ear (the diagnosis is made by the better hearing ear)	Type of HL right ear / left ear (the diagnosis is made by the better hearing ear)	Symmetry of HL
1	c.[35delG];[313_326del14]	negative	1-3 years	IV / Deafness	sensorineural / sensorineural	asymmetrical

## Sheet: c.35delG-GJB6del-D13S1830
Clinical and audiological data
#	GJB2-genotype	Family history	Debut of HL	Degree of HL right ear / left ear (the diagnosis is made by the better hearing ear)	Type of HL right ear / left ear (the diagnosis is made by the better hearing ear)	Symmetry of HL
1	c.[35delG];[del(GJB6-D13S1830)]	negative	0-12 month	Deafness / Deafness	sensorineural / sensorineural	symmetrical
